# Supplementary material for: Bloodstream Infections in Critical Care Units in England, April 2017 to March 2023: Results from the First Six Years of a National Surveillance Programme
Source: Microorganisms. 2025 Jan 16;13(1):183. doi: 10.3390/microorganisms13010183 (PMC11767419; doi:10.3390/microorganisms13010183)
Supplement: Supplementary file 1 [file microorganisms-13-00183-s001.zip]

Archive with 1 entries (1 files):
- microorganisms-3398689-supplementary.pdf
